# Supplementary material for: What Can We Learn from the Previous Research on the Symptoms of Selective Mutism? A Systematic Review
Source: Behav Sci (Basel). 2025 Oct 31;15(11):1485. doi: 10.3390/bs15111485 (PMC12649584; doi:10.3390/bs15111485)
Supplement: Supplementary file 1 [file behavsci-15-01485-s001.zip]

Archive with 1 entries (1 files):
- behavsci-3824759-supplementary.pdf
